# Supplementary material for: Syngas Production via Oxidative Reforming of Propane Using a CO2- and O2-Permeating Membrane
Source: Membranes (Basel). 2024 Nov 12;14(11):238. doi: 10.3390/membranes14110238 (PMC11596156; doi:10.3390/membranes14110238)
Supplement: Supplementary file 1 [file membranes-14-00238-s001.zip]

Archive with 1 entries (1 files):
- membranes-3264934-supplementary.pdf
